# Supplementary material for: Molybdenum–Carbon Xerogel Composites for ORR-Based Electro-Catalytic Applications
Source: Gels. 2026 Jul 9;12(7):617. doi: 10.3390/gels12070617 (PMC13409661; doi:10.3390/gels12070617)
Supplement: Supplementary file 1 [file gels-12-00617-s001.zip]

Archive with 1 entries (1 files):
- gels-4352234-supplementary.pdf
